# Supplementary material for: Efferent feedback controls bilateral auditory spontaneous activity
Source: Nat Commun. 2021 Apr 27;12:2449. doi: 10.1038/s41467-021-22796-8 (PMC8079389; doi:10.1038/s41467-021-22796-8)
Supplement: Supplementary file 4 — Supplementary Movies 1–6 [file 41467_2021_22796_MOESM4_ESM.zip]

Archive with 6 entries (6 files):
- 275660_2_video_5321311_q5dzf5/Supplementary Movie 1.mp4
- 275660_2_video_5321311_q5dzf5/Supplementary Movie 2.mp4
- 275660_2_video_5321311_q5dzf5/Supplementary Movie 3.mp4
- 275660_2_video_5321311_q5dzf5/Supplementary Movie 4.mp4
- 275660_2_video_5321311_q5dzf5/Supplementary Movie 5.mp4
- 275660_2_video_5321311_q5dzf5/Supplementary Movie 6.mp4
