# Supplementary material for: Efferent feedback controls bilateral auditory spontaneous activity
Source: Nat Commun. 2021 Apr 27;12:2449. doi: 10.1038/s41467-021-22796-8 (PMC8079389; doi:10.1038/s41467-021-22796-8)
Supplement: Supplementary file 6 — Source Data [file 41467_2021_22796_MOESM6_ESM.xlsx]

## Sheet: Figure 1
Panel	Note
d	Peak Amplitude	P0-P1	P3-P4	P6-P7	P9-P10	P11-P12	P13				P values	P0-P1	P3-P4	P6-P7	P9-P10	P11-P12	P13
		0.0826734	0.0981115	0.112614	0.0941037	0.101389	0.0626596				P0-P1		0.0037	0.0079			0.4159
		0.0777557	0.112517	0.106517	0.138891	0.0928948	0.0753878				P3-P4	0.0037		0.454			0.0003
		0.102877	0.165396	0.179063	0.107501	0.099708	0.0743935				P6-P7	0.0079	0.454		0.6748
		0.0664749	0.120626	0.136439	0.103038	0.126203	0.074566				P9-P10			0.6748		0.9338
		0.0653932	0.111499	0.162008	0.122347	0.120996	0.0675893				P11-P12				0.9338		<0.0001
		0.0967942	0.0890249	0.0639689	0.139475	0.136041	0.0713012				P13	0.4159	0.0003			<0.0001
		0.0689676	0.0927969	0.0762712	0.107465	0.171536	0.0992523
		0.104181	0.111472	0.12009	0.168437	0.139904	0.087037
			0.101047	0.133197	0.174627	0.127036	0.0843115
			0.101511	0.131387		0.109051
			0.13106			0.176185
Panel	Note
e	Event Frequency	P0-P1	P3-P4	P6-P7	P9-P10	P11-P12	P13				P values	P0-P1	P3-P4	P6-P7	P9-P10	P11-P12	P13
		26.0212	58.3445	103.009	95.8509	130.537	38.0144				P0-P1		<0.0001				0.0021
		18.1041	49.4481	60.6494	93.638	113.948	33.4654				P3-P4	<0.0001		0.0022			0.552
		26.6266	71.9383	86.3808	94.784	109.271	30.7808				P6-P7		0.0022				0.0078
		13.8158	42.2913	80.415	53.9741	198.717	22.6726				P9-P10					0.001	0.0027
		5.45644	39.3439	81.1991	83.3686	91.0515	40.419				P11-P12				0.001		<0.0001
		23.8772	36.4101	67.4529	94.5019	82.8209	52.2915				P13	0.0021	0.552	0.0078	0.0027	<0.0001
		8.76874	60.2866	62.3812	56.4452	149.536	72.6951
		16.7062	66.3477	89.4173	80.4089	116.122	60.9636
			54.0156	52.0133	78.66	115.995	88.767
			45.4169	75.4781		133.911
			68.6327			135.14
f	Normalized Bandwidth	P0-P1	P3-P4	P6-P7	P9-P10	P11-P12	P13				P values	P0-P1	P3-P4	P6-P7	P9-P10	P11-P12	P13
		0.535959	0.384912	0.25372	0.379176	0.221533	0.253184				P0-P1			0.0251	0.0032	0.0007	0.0067
		0.431794	0.403071	0.428814	0.266255	0.218098	0.284336				P3-P4			0.0045
		0.270212	0.37032	0.292206	0.27917	0.232067	0.34457				P6-P7	0.0251	0.0045		0.2884
		0.368163	0.315285	0.419899	0.316778	0.178944	0.36594				P9-P10	0.0032		0.2884		0.3019
		0.333391	0.502249	0.21583	0.243731	0.340696	0.277322				P11-P12	0.0007			0.3019		0.0484
		0.441157	0.584749	0.263011	0.241247	0.307379	0.277482				P13	0.0067				0.0484
		0.393345	0.3138	0.244323	0.209773	0.260902	0.254175
		0.41718	0.455336	0.321716	0.326097	0.320562	0.281815
			0.432615	0.300164	0.22906	0.218306	0.305124
			0.451731	0.348027		0.222546
			0.363796			0.245934
Panel	Note										P values	P0-P1	P3-P4	P6-P7	P9-P10	P11-P12
j	Global Bilateral Correlation	P0-P1	P3-P4	P6-P7	P9-P10	P11-P12					P0-P1		0.0403		<0.0001	0.0001
		0.3891	0.56393	0.6001	0.31222	0.26722					P3-P4	0.0403
		0.35224	0.66223	0.55837	0.11407	0.16324					P6-P7				0.0412	<0.0001
		0.4822	0.65094	0.59891	0.05355	-0.043397					P9-P10			0.0412		0.046
		0.3765	0.34401	0.35193	0.29351	0.31347					P11-P12	0.0001	<0.0001	<0.0001	0.046
		0.41017	0.40526	0.27324	0.38122	0.2695
		0.44477	0.7619	0.49534	0.30223	0.1855
		0.49701	0.34213	0.43292	0.47208	0.28835
		0.31383	0.68255	0.48115	0.51484	0.27681
			0.32398	0.52139	0.47079	0.0036255
			0.45525	0.35395		0.023645
			0.60796			0.24722
Panel	Note
k	Seed-based Correlation
	Low-freq region											Medial-freq region											High-freq region											Averaged
P0-P1	0.42805	0.404861	0.403732	0.458737	0.338245	0.289034	0.41722	0.46586				0.38563	0.367318	0.388498	0.426186	0.478338	0.230411	0.40249	0.34966				0.30813	0.357518	0.338413	0.214603	0.491856	0.227621	0.26151	0.31445				0.373937	0.376566	0.376881	0.366509	0.436147	0.249022	0.360407	0.376657
P3-P4	0.509163	0.698237	0.72463	0.410647	0.495655	0.754071	0.267571	0.55259	0.668477	0.353102	0.627278	0.562748	0.652183	0.706915	0.445018	0.491437	0.736638	0.298101	0.61517	0.5972	0.423716	0.496548	0.454405	0.626806	0.685702	0.380479	0.464131	0.713664	0.268391	0.51135	0.61868	0.471989	0.468142	0.508772	0.659075	0.705749	0.412048	0.483741	0.734791	0.278021	0.559703	0.628119	0.416269	0.530656
P6-P7	0.60368	0.666258	0.642895	0.494441	0.623306	0.590158	0.478421	0.567543	0.57021	0.496659		0.5482	0.58143	0.63247	0.45986	0.46919	0.508398	0.40621	0.52378	0.45554	0.46249		0.45331	0.47908	0.429	0.40756	0.30193	0.419028	0.39286	0.42993	0.27879	0.27528		0.535063	0.575589	0.568122	0.453954	0.464809	0.505861	0.42583	0.507084	0.434847	0.411476
P9-P10	0.308584	0.197562	0.266807	0.373308	0.508944	0.411404	0.49449	0.52021	0.540392			0.322753	0.0742711	0.238759	0.416043	0.421093	0.361546	0.415246	0.57847	0.577709			0.294045	0.022478	0.14683	0.324265	0.348021	0.19843	0.227643	0.42389	0.379501			0.308461	0.0981038	0.217465	0.371205	0.426019	0.323793	0.379127	0.507523	0.498993
P11-12	0.173177	0.0686575	0.146137	0.303743	0.438115	0.197375	0.339423	0.537157	0.459356	0.29226	0.444788	0.16293	0.0680933	0.0116046	0.10854	0.176108	0.164356	0.197929	0.24596	0.311785	0.15941	0.00340469	0.071967	0.0627836	-0.155051	0.10663	0.102881	0.0147772	0.105985	0.159511	0.182098	0.087324	0.053541	0.136025	0.0665115	0.000896973	0.172971	0.239035	0.125503	0.214446	0.314209	0.317746	0.179665	0.167245
	P values	P0-P1	P3-P4	P6-P7	P9-P10	P11-P12						P values	P0-P1	P3-P4	P6-P7	P9-P10	P11-P12						P values	P0-P1	P3-P4	P6-P7	P9-P10	P11-P12						P values	P0-P1	P3-P4	P6-P7	P9-P10	P11-P12
	P0-P1		0.0132	<0.0001		0.0887						P0-P1		0.0024									P0-P1		0.0011									P0-P1		0.0021
	P3-P4	0.0132			0.0311	0.0016						P3-P4	0.0024		0.366		<0.0001						P3-P4	0.0011		0.0147		<0.0001						P3-P4	0.0021		0.2967		<0.0001
	P6-P7	<0.0001			0.0031	0.0001						P6-P7		0.366		0.0491	<0.0001						P6-P7		0.0147		0.0239	<0.0001						P6-P7		0.2967		0.0132	<0.0001
	P9-P10		0.0311	0.0031		0.1456						P9-P10			0.0491		0.002						P9-P10			0.0239		0.0019						P9-P10			0.0132		0.0053
	P11-P12	0.0887	0.0016	0.0001	0.1456							P11-P12		<0.0001	<0.0001	0.002							P11-P12		<0.0001	<0.0001	0.0019							P11-P12		<0.0001	<0.0001	0.0053

## Sheet: Figure 2
Panel	Note
d	Peak Amplitude	a9a10 dHet	a9a10 KO		p values	0.0228
		0.119825	0.179936
		0.108791	0.153565
		0.123226	0.149159
		0.133565	0.152954
		0.100936	0.149566
		0.126572	0.0921972
		0.114766	0.197413
			0.209804
			0.0785601
			0.125647
			0.138881
			0.10323
			0.144542
			0.15682
Panel	Note
e	Event Frequency	a9a10 dHet	a9a10 KO		p values	0.0133
		67.6739	107.469
		57.1362	69.0805
		60.5466	91.0869
		59.4957	50.1099
		46.2156	71.6969
		54.3915	58.7188
		64.8993	78.5061
			81.9559
			55.1482
			58.1648
			71.605
			80.7958
			58.6121
			77.7815
Panel	Note					p values	<0.0001
f	Global Bilateral Correlation		a9a10 dHet	a9a10 KO
			0.56787	0.26644
			0.59008	-0.017367
			0.62454	0.18868
			0.57876	-0.10473
			0.38099	0.11192
			0.49278	-0.17549
			0.4507	-0.015356
				0.27219
				-0.10231
				-0.020902
				-0.22414
				0.0082286
				-0.33853
				-0.35135
Panel	Note
g	Seed based Bilateral Correlation		a9a10 dHet															p values	<0.0001
		Low	0.615494	0.638142	0.537245	0.556539	0.35501	0.54162	0.557556
		Mid	0.607636	0.598047	0.378134	0.626408	0.412023	0.574993	0.542184
		High	0.474758	0.455769	0.376113	0.518936	0.39515	0.4342	0.523124
		Averaged	0.565962	0.563986	0.430497	0.567294	0.387394	0.516938	0.540955
			a9a10 KO
		Low	0.37184	0.086871	0.26377	0.13714	0.377359	0.108771	-0.161739	0.372469	-0.035365	0.14404	-0.069747	0.174552	-0.266146	0.209751
		Mid	0.028779	-0.012109	0.077493	-0.12567	-0.045283	0.10015	0.00552768	0.161849	-0.0788	0.069248	-0.059158	0.0402393	-0.299679	0.0660743
		High	0.027769	-0.077653	0.030069	-0.036164	0.0584763	0.013924	-0.16174	0.203489	-0.065181	-0.0093865	-0.12092	-0.0185918	-0.453308	0.0234902
		Averaged	0.142796	-0.000963667	0.123777	-0.00823133	0.130184	0.0742815	-0.105984	0.245936	-0.059782	0.0679672	-0.083275	0.0654	-0.339711	0.0997719
Panel	Note
k	Seed based Bilateral Correlation		Control															p values
		Low	0.67941	0.735016	0.68365	0.72307	0.73687	0.690211	0.64478									****	<0.0001
		Mid	0.897717	0.84589	0.78382	0.67482	0.69059	0.78544	0.76246									n.s.	0.69495
		High	0.654386	0.611604	0.59394	0.6407	0.51682	0.60885	0.53076
		Averaged	0.754851	0.84589	0.6043	0.68397	0.58177	0.674248	0.67881
			a9a10 KO
		Low	0.1645	0.14654	0.091979	0.28283
		Mid	0.73746	0.8272	0.77208	0.69935
		High	0.2739	0.266	0.17867	0.19928
		Averaged	0.30427	0.34582	0.38546	0.38678

## Sheet: Figure 3
Panel	Note
b	Peak Amplitude	Before Apamin	After Apamin		p values	0.881
		0.119825	0.103951
		0.162212	0.188583
		0.138975	0.128199
		0.179129	0.169397
		0.123709	0.118512
Panel	Note				p values	0.8809
c	Event Frequency	Before Apamin	After Apamin
		67.6739	46.283
		73.9284	70.365
		52.0491	54.1101
		76.1356	99.7811
		94.8314	104.731
Panel	Note				p values	< 0.0001
d	Global Bilateral Correlation	Before Apamin	After Apamin
		0.56787	0.070082
		0.6509	0.15923
		0.5208	0.0301
		0.4393	-0.1089
		0.51824	0.093541
Panel	Note
f	Seed Based Bilateral Correlation		Pre-Apamin					Post-Apamin							p values	< 0.0001
		Low	0.615494	0.706915	0.6556	0.721344	0.596596	0.14979	0.174776	0.08672	0.255295	0.20965
		Mid	0.607636	0.685702	0.5649	0.665194	0.521558	0.11406	0.172181	-0.05166	0.101452	-0.018753
		High	0.474758	0.68494	0.425	0.557086	0.397904	0.01522	0.162539	-0.11011	0.0592505	-0.060161
		Averaged	0.565962	0.692519	0.5485	0.647875	0.505353	0.0930233	0.169832	-0.0250167	0.138666	0.0435787
Panel	Note
h	Seed Based Bilateral Correlation	Pre-Apamin					Post-Apamin								p values
		IC-contraIC	0.67941	0.705016	0.65365	0.72307	0.102291	0.120753	0.234444	0.146996					****	< 0.0001
		IC-ipsiA1	0.897717	0.84589	0.78382	0.67482	0.732277	0.879525	0.65665	0.6959					***	0.000535
		IC-contraA1	0.654386	0.611604	0.59394	0.6407	0.279862	0.27185	0.26004	0.20899					n.s.	0.417432
		A1-contraA1	0.754851	0.84589	0.6043	0.68397	0.279862	0.349476	0.37376	0.37843

## Sheet: Figure 4
Panel	Note	p values	0.2921			Panel	Note	p values	0.0037
b	Peak Amplitude	Pre-CNO	Post-CNO			d	Global Bilateral Correlation	Pre-CNO	Post-CNO
		0.141384	0.137874					0.3985	0.12379
		0.11163	0.0890227					0.55008	0.45643
		0.131965	0.111186					0.60064	0.44683
		0.171023	0.129584					0.61297	0.21164
		0.121642	0.100886					0.59905	0.17806
		0.106364	0.131995					0.59883	0.32622
Panel	Note	p values	0.3409			Panel	Note
c	Event Frequency	Pre-CNO	Post-CNO			f	Seed Based Bilateral Correlation	Pre-CNO						Post-CNO							P value
		59.4344	67.4207				Low	0.519317	0.583268	0.688051	0.614586	0.610715	0.564415	0.31752	0.4517	0.460566	0.483015	0.216555	0.391446		0.001369
		69.9759	50.1679				Mid	0.472389	0.581701	0.542756	0.580579	0.52021	0.544881	0.255735	0.46508	0.30117	0.413525	0.202279	0.264034		0.000527
		72.0126	63.1137				High	0.397542	0.485246	0.446843	0.319549	0.450339	0.466952	0.116854	0.353243	0.287126	0.275721	0.059417	0.104985		0.001991
		97.8277	82.6208				Averaged	0.463083	0.550072	0.559217	0.504905	0.527088	0.525416	0.230036	0.423341	0.349621	0.390754	0.159417	0.253488		0.000549
		72.2488	73.7716
		79.2543	72.1925
Panel	Note	p values	0.5201			Panel	Note	p values	<0.0001
h	Peak Amplitude	Pre-CNO	Post-CNO			j	Global Bilateral Correlation	Pre-CNO	Post-CNO
		0.147584	0.16084					0.33835	0.47606
		0.128859	0.100076					0.33973	0.75608
		0.143231	0.116726					0.21055	0.76472
		0.0745806	0.0688836					0.17957	0.53754
		0.153583	0.156948					0.058182	0.76357
		0.167316	0.133407					0.1855	0.63234
Panel	Note	p values	0.0771			Panel	Note
i	Event Frequency	Pre-CNO	Post-CNO			l	Seed Based Bilateral Correlation	Pre-CNO						Post-CNO							P value
		93.5704	75.4484					0.537157	0.535619	0.466747	0.198009	0.454926	0.339423	0.634676	0.809861	0.805666	0.577512	0.682664	0.700717		0.001644
		109.622	59.8164					0.24596	0.410832	0.341628	0.128533	0.558825	0.197929	0.523263	0.731305	0.738904	0.708279	0.77698	0.691432		0.000412
		105.406	63.1427					0.159511	0.0939113	0.138266	0.0619169	0.431466	0.105985	0.412487	0.582858	0.654773	0.623425	0.720947	0.603555		9.4e-05
		67.1858	37.4534					0.314209	0.346787	0.315547	0.129486	0.481739	0.214446	0.523476	0.708008	0.733114	0.636405	0.726864	0.665235		9.8e-05
		99.0636	95.4002
		134.195	111.28

## Sheet: Figure 5
Panel	Note
b	ABR thresholds			F = 1.409, p = 0.0604
		Frequency kHz	ABR (G6- Control)									ABR (G6- a9a10 KO)
		4	95	95	100	100	95	90	95	95	90	95	N.A.	105	N.A.	105	95
		5.7	90	85	95	95	85	80	85	85	85	80	100	100	90	100	85
		8	85	70	80	85	70	70	75	65	75	60	85	85	65	80	70
		11.3	75	60	70	85	55	55	65	65	50	50	70	70	60	70	50
		16	65	45	55	85	50	35	40	55	35	50	70	70	65	60	45
		22.6	75	55	50	100	50	40	45	55	40	55	80	65	55	70	55
		32	90	85	70	105	80	55	60	70	80	80	100	80	90	95	75
Panel	Note
e	Wide-field Ca2+ thresholds			F = 31.98, **** p < 0.0001
		Control P14.0									Konckout P14
		56	48	64	48	72	72	48	72		88	96	88	64	72	88	88	80
		40	24	48	40	64	56	40	56		80	96	80	48	56	56	80	72
		40	32	40	40	56	48	40	40		80	96	64	40	48	56	72	48
		32	32	40	40	48	40	48	32		80	80	56	48	32	96	48	40
		48	48	56	40	56	48	32	40		80	80	80	48	32	64	56	56
		32	40	56	40	56	48	24	32		56	72	72	48	32	80	48	56
		40	40	56	48	72	48	24	32		64	80	88	48	48	64	64	80

## Sheet: Ext. Fig. 1
Panel	Note
d	Inter-peak interval	P0-P1	P3-P4	P6-P7	P9-P10	P11-P12	P13			P values	P0-P1	P3-P4	P6-P7	P9-P10	P11-P12	P13
		6.54643	1.35578	1.05344	1.15925	0.739568	2.22015			P0-P1		0.0129				0.0165
		7.76667	2.50045	1.57634	1.13455	0.818302	3.35714			P3-P4	0.0129		0.001
		3.73692	1.52059	1.01597	1.37164	0.871795	2.7009			P6-P7		0.001		0.9672
		8.47188	3.40482	1.14992	1.76705	0.668764	3.60476			P9-P10			0.9672		0.0006
		13.0805	3.04774	1.24417	1.06944	0.99129	2.16466			P11-P12				0.0006		<0.0001
		4.69516	2.30303	1.33736	0.956899	1.16406	2.87757			P13	0.0165				<0.0001
		17.7353	2.66344	1.33378	1.38349	0.728066	2.15122
		3.0398	2.75223	1.34265	1.57003	0.821716	1.21913
			2.04965	1.98889	1.46622	1.3206	2.88505
			1.98069	1.208		0.636439
			1.35839			0.628776
Panel	Note	P0-P1	P3-P4	P6-P7	P9-P10	P11-P12	P13			P values	P0-P1	P3-P4	P6-P7	P9-P10	P11-P12	P13
e	Average Event Duration	1.53613	1.92924	1.61054	1.89058	1.55484	2.06217			P0-P1		0.1089			0.0052	0.0484
		2.96226	2.19492	1.8769	1.55923	1.65447	1.61037			P3-P4	0.1089				0.0003
		2.80543	1.51774	1.69285	1.9092	1.74122	2.14574			P6-P7				0.148	0.0001
		1.97938	1.85123	1.5508	2.09776	1.07508	1.54275			P9-P10			0.148		<0.0001
		2.5604	1.83181	1.80446	1.96606	1.39946	2.08388			P11-P12	0.0052		0.0001	<0.0001		0.022
		1.801	2.14946	2.20867	1.98152	1.15591	1.40764			P13	0.0484	0.0003			0.022
		2.79461	1.96308	2.11867	2.28356	1.33583	1.62743
		1.47841	2.07421	2.00073	2.26348	1.28285	1.31743
			1.51681	1.96599	2.03874	1.44872	1.54376
			1.50173	1.61065		1.36945
			1.62274			1.31215
Panel	Note
f	(Manual) Event frequency	P0-P1	P3-P4	P6-P7	P9-P10	P11-P12	P13
		13.4466	38.8889	32.9558	36.2041	102.618	30.2822			P values	P0-P1	P3-P4	P6-P7	P9-P10	P11-P12	P13
		8.80587	35.7782	46.3333	39.4257	81.0638	29.2977			P0-P1		<0.0001				0.0001
		15.7411	53.4247	30.6156	36.9795	89.701	23.1278			P3-P4	<0.0001		0.0156			0.7783
		10.6693	24.9169	66.2263	45.9489	107.155	28.2196			P6-P7		0.0156				0.0359
		13.9626	22.3048	60.4752	59.0381	93.5537	27.7796			P9-P10					<0.0001
		11.1075	38.2041	64.2857	48.8022	72.2234	33.6859			P11-P12				<0.0001		<0.0001
		7.78837	22.1142	58.3765	42.6904	85.233	47.3316			P13	0.0001	0.7783	0.0359		<0.0001
		10.7657	29.5659	36.7075	44.8505	77.2376	51.543
			31.9114	43.3498	46.3076	75.0411	51.0708
			30.3984	45.1153		79.3142
			51.1643			83.9138
Panel	Note	P0-P1	P3-P4	P6-P7	P9-P10	P11-P12	P13			P values	P0-P1	P3-P4	P6-P7	P9-P10	P11-P12	P13
g	(Manual) Event Duration	3.81754	2.62832	2.66458	2.81364	3.0093	3.248			P0-P1		0.0539		0.0564	0.0144
		4.42045	3.65269	2.67778	3.24706	2.2352	2.39857			P3-P4	0.0539		0.492
		5.39661	2.45098	4.23256	3.69174	2.69697	4.23405			P6-P7		0.492		0.4361
		4.28182	2.90427	2.14477	2.70956	2.57194	2.38791			P9-P10	0.0564		0.4361		0.0352
		2.34894	3.5	2.84676	2.59266	2.36893	2.82985			P11-P12	0.0144			0.0352		0.8968
		3.81754	2.56818	3.34124	3.08071	3.27212	1.95588			P13					0.8968
		5.16494	3.29341	2.48855	3.24453	2.90449	2.80105
		2.43759	3.4968	2.42903	2.8637	2.94367	2.59612
			3.19114	3.40159	3.16519	3.00724	2.01742
			3.03984	2.40074		2.3166
			2.59414			2.20408
Panel	h
Manual vs Linescan Event frequency		Manual vs Linescan Event Duration			Manual vs Linescan Event frequency
Manual	Line scan	Manual	Line scan		Is slope significantly non-zero?
13.4466	26.0212	3.81754	1.53613		F	148.6
8.80587	18.1041	4.42045	2.96226		DFn, DFd	1, 56
15.7411	26.6266	5.39661	2.80543		P value	<0.0001
10.6693	13.8158	4.28182	1.97938		Deviation from zero?	Significant
13.9626	5.45644	2.34894	2.5604
11.1075	23.8772	3.81754	1.801
7.78837	8.76874	5.16494	2.79461		Manual vs Linescan Event Duration
28.5054	16.7062	2.43759	1.47841		F	26.72
38.8889	58.3445	2.62832	1.92924		DFn, DFd	1, 56
35.7782	49.4481	3.65269	2.19492		P value	<0.0001
53.4247	71.9383	2.45098	1.51774		Deviation from zero?	Significant
24.9169	42.2913	2.90427	1.85123
22.3048	39.3439	3.5	1.83181
38.2041	36.4101	2.56818	2.14946
22.1142	60.2866	3.29341	1.96308
29.5659	66.3477	3.4968	2.07421
31.9114	54.0156	3.19114	1.71531
30.3984	45.4169	3.03984	1.51681
51.1643	68.6327	2.59414	1.62274
32.9558	103.009	2.66458	1.61054
46.3333	60.6494	2.67778	1.8769
30.6156	86.3808	4.23256	1.69285
66.2263	80.415	2.14477	1.5508
60.4752	81.1991	2.84676	1.80446
64.2857	67.4529	3.34124	2.20867
58.3765	62.3812	2.48855	2.11867
36.7075	89.4173	2.42903	2.00073
43.3498	52.0133	3.40159	1.96599
45.1153	75.4781	2.40074	1.61065
36.2041	95.8509	2.81364	1.89058
39.4257	93.638	3.24706	1.55923
36.9795	94.784	3.69174	1.9092
45.9489	53.9741	2.70956	2.09776
59.0381	83.3686	2.59266	1.96606
48.8022	94.5019	3.08071	1.98152
42.6904	56.4452	3.24453	2.28356
44.8505	80.4089	2.8637	2.26348
46.3076	78.66	3.16519	2.03874
102.618	130.537	3.0093	1.55484
81.0638	113.948	2.2352	1.65447
89.701	109.271	2.69697	1.74122
107.155	198.717	2.57194	1.07508
93.5537	91.0515	2.36893	1.39946
72.2234	82.8209	3.27212	1.31215
85.233	149.536	2.90449	1.15591
77.2376	116.122	2.94367	1.33583
75.0411	115.995	3.00724	1.28285
79.3142	133.911	2.3166	1.44872
83.9138	135.14	2.20408	1.36945
30.2822	38.0144	3.248	2.01902
29.2977	33.4654	2.39857	1.61037
23.1278	30.7808	4.23405	2.14574
28.2196	22.6726	2.38791	1.54275
27.7796	40.419	2.82985	2.08388
33.6859	52.2915	1.95588	1.40764
47.3316	72.6951	2.80105	1.62743
51.543	60.9636	2.59612	1.31743
51.0708	88.767	2.01742	1.54376

## Sheet: Ext. Fig. 2
Panel	Note
d	Eccentricity	P0-P1	P3-P4	P6-P7	P9-P10	P11-P12			P values	P0-P1	P3-P4	P6-P7	P9-P10	P11-P12
		1.69177	2.51542	2.89621	2.5155	2.14215			P0-P1		0.1104	<0.0001	<0.0001	<0.0001
		1.87625	1.915	2.28027	2.5155	3.28696			P3-P4	0.1104		0.0035
		1.68267	3.5713	3.5491	2.81843	2.50206			P6-P7	<0.0001	0.0035		0.1636
		2.1296	2.57267	4.73787	2.85081	3.60457			P9-P10	<0.0001		0.1636		0.0949
		1.97728	1.93296	4.12454	3.19348	3.07645			P11-P12	<0.0001			0.0949
		1.2208	1.69543	3.44743	3.37908	3.58731
		2.30642	1.29915	3.54637	3.03601	4.60369
		1.92931	2.98878	2.58253	3.32959	2.60217
			1.8214	2.8762	2.75495	3.77448
			2.92224	3.06803		3.65363
			1.63479			5.17891
Panel	Note
e	Normalized Area	P0-P1	P3-P4	P6-P7	P9-P10	P11-P12			P values	P0-P1	P3-P4	P6-P7	P9-P10	P11-P12
		0.0970601	0.0319476	0.0207676	0.0351793	0.0119599			P0-P1		0.0214	0.0003	0.0002	<0.0001
		0.0985123	0.0669863	0.0401055	0.0351793	0.0180325			P3-P4	0.0214		0.017
		0.110639	0.104578	0.0364953	0.0708891	0.0330629			P6-P7	0.0003	0.017		0.9081
		0.131344	0.0413451	0.0606192	0.0293909	0.0168183			P9-P10	0.0002		0.9081		0.011
		0.05884	0.0970862	0.0289542	0.0446068	0.0199981			P11-P12	<0.0001			0.011
		0.143776	0.0788681	0.0616454	0.0280749	0.0372154
		0.138626	0.0306478	0.0617415	0.0593088	0.0314545
		0.0785129	0.0879908	0.05664	0.0323419	0.0416017
			0.123823	0.0260669	0.0430579	0.0215144
			0.0483602	0.0351793		0.0245456
			0.0708037			0.0241086
Panel	Note
f	Same data in Figure 1k., simply regroup differently

## Sheet: Ext. Fig. 3
Panel	Note	P value	0.7734
c	Peak Amplitude	a9a10 dHet	a9a10 KO
		0.0775744	0.0742156
		0.172212	0.0951069
		0.132165	0.159625
		0.0979777	0.130087
		0.112517	0.14239
			0.147087
Panel	Note	P value	0.6911
d	Event Frequency	a9a10 dHet	a9a10 KO
		37.5992	27.7385
		73.9284	55.5755
		52.4529	75.0887
		58.4529	56.5755
		49.4481	42.5478
			97.5457
Panel	Note	P value	0.0092
e	Global Bilateral Correlation
		a9a10 dHet	a9a10 KO
		0.380146	0.046007
		0.650936	0.12492
		0.14771	0.11927
		0.563931	-0.30242
		0.662233	0.16195
			0.20743
Panel	Note
f	Seed based correlation	a9a10 dHet						a9a10 KO								P value
	Low	0.515502	0.706915	0.424837	0.562748	0.698237		0.310422	0.206	0.35957	0.11268	0.24215	0.31372			0.0015
	Mid	0.482165	0.685702	0.176485	0.509163	0.652183		0.216737	0.1848	0.111141	0.049384	0.1318	0.087307			0.0125
	High	0.357506	0.68494	0.0381699	0.454405	0.626806		0.067139	0.13329	0.056608	0.026534	0.049587	0.041247			0.0314
	Averaged	0.451724	0.692519	0.213164	0.508772	0.659075		0.198099	0.174697	0.175773	0.062866	0.141179	0.147425			0.0128
Panel	Note
g	Seed based correlation	a9Ha10H	a9Ka10H	a9Ha10K	a9Ka10K			P value	HH	KH	HK	KK
		0.119825	0.153565	0.149566	0.0921972			HH		0.2184	0.1359	0.3772
		0.108791	0.149159	0.10323	0.144542			KH	0.2184		0.793
		0.123226	0.152954	0.209804	0.15682			HK	0.1359	0.793		0.4148
		0.133565	0.197413	0.125647	0.138881			KK	0.3772		0.4148
		0.100936	0.0785601	0.179936
		0.126572
		0.114766
Panel	Note
h	Event frequency	a9Ha10H	a9Ka10H	a9Ha10K	a9Ka10K			P value	HH	KH	HK	KK
		67.6739	107.469	81.9559	80.7958			HH		0.1009	0.1451	0.1854
		57.1362	69.0805	55.1482	58.6121			KH	0.1009		0.3344
		60.5466	91.0869	58.7188	77.7815			HK	0.1451	0.3344		0.8859
		59.4957	50.1099	71.605	58.7188			KK	0.1854		0.8859
		46.2156	78.5061	71.6969
		54.3915
		64.8993
Panel	Note
i	Bilateral Correlations		Global bilateral correlation							Seed-based corr (averaged)
		a9Ha10H	0.56787	0.59008	0.62454	0.57876	0.38099	0.49278	0.4507	0.565962	0.563986	0.430497	0.567294	0.387394	0.516938	0.540955
		a9Ka10H	0.26644	-0.017367	0.18868	-0.10473	-0.015356			0.142796	-0.000963667	0.123777	-0.00823133	-0.105984
		a9Ha10K	0.27219	-0.10231	-0.020902	-0.22414	0.11192			0.245936	-0.059782	0.0679672	-0.083275	0.130184
		a9Ka10K	0.0082286	-0.33853	-0.35135	-0.17549				0.0654	-0.339711	0.0997719	0.0742815
		P value	HH	KH	HK	KK				P value	HH	KH	HK	KK
		HH		<0.0001	<0.0001	<0.0001				HH		<0.0001	<0.0001	<0.0001
		KH	<0.0001			0.0424				KH	<0.0001			0.654
		HK	<0.0001			0.1087				HK	<0.0001			0.5146
		KK	<0.0001	0.0424	0.1087					KK	<0.0001	0.654	0.5146
Panel	Note
j	Average Event Duration	P3-4 a9a10 dHet	P3-4 a9a10 KO	P6-7 a9a10 dHet	P6-7 a9a10 KO
		1.78626	1.99389	1.64819	1.77546
		1.58781	1.94822	1.943	2.05127
		2.33542	1.88736	1.73195	1.54526
		1.92378	1.82084	2.00492	1.97264
		2.19492	2.4193	1.69381	1.8415
			1.70877	2.05787	1.94586
				2.17138	1.60193
					1.79642
					2.33948
					1.69137
					1.98252
					1.88063
					1.86591
					1.95761

## Sheet: Ext. Fig. 4
Panel	Note	P value	0.752												Panel	Note	P value	0.1574
b	Peak Amplitude	Before a-Bgtx	After a-Bgtx												g	Peak Amplitude	Before PBS	After PBS
		0.101691	0.0945514														0.150522	0.11664
		0.114766	0.0837479														0.0979777	0.0890322
		0.119515	0.130316														0.124492	0.107267
		0.124805	0.136105														0.113465	0.100228
		0.131695	0.128274														0.10648	0.0991386
																	0.136994	0.127144
Panel	Note	P value	0.8557												Panel	Note	P value	0.3523
c	Event Frequency	Before a-Bgtx	After a-Bgtx												h	Event Frequency	Before PBS	After PBS
		73.3489	59.7936														79.9606	68.6523
		64.8993	63.7633														57.4529	48.414
		41.7201	42.7918														90.7043	69.3557
		78.6409	103.343														60.1344	53.5086
		39.696	41.599														86.797	87.5737
																	73.7087	74.0681
Panel	Note	P value	0.0005												Panel	Note	P value	0.8762
d	Global Bilateral Correlation	0.77314	0.0805												i	Global Bilateral Correlation	Before PBS	After PBS
		0.4507	0.070496														0.51484	0.556037
		0.61225	0.18319														0.56393	0.61987
		0.4708	0.16499														0.63853	0.68397
		0.58052	0.23713														0.43127	0.51969
																	0.3799	0.31911
																	0.6131	0.50598
Panel	Note														Panel	Note
e	Seed based correlation		Pre-aBgtx					Post-aBgtx							j	Seed based correlation	Pre-PBS						Post-PBS
		Low	0.66797	0.557556	0.646957	0.53139	0.696691	0.384892	0.218611	0.1229	0.32358	0.4413				Low	0.52021	0.509163	0.555673	0.483382	0.572062	0.498899	0.558125	0.65462	0.540051	0.56606	0.534572	0.409947
		Mid	0.68075	0.542184	0.602123	0.5726	0.654581	0.373126	0.217661	0.192955	0.235368	0.47576				Mid	0.57847	0.562748	0.547068	0.424612	0.586182	0.378111	0.643608	0.6198	0.497146	0.434977	0.477082	0.355354
		High	0.60517	0.503124	0.524146	0.56044	0.634351	0.355731	0.192327	0.1229	0.0799511	0.43111				High	0.42389	0.454405	0.466142	0.393718	0.305988	0.285358	0.486366	0.52276	0.490978	0.394865	0.318779	0.252511
		Averaged	0.637963	0.530955	0.601075	0.578143	0.658541	0.37125	0.190533	0.146252	0.223966	0.44939				Averaged	0.507523	0.508772	0.522961	0.433904	0.488078	0.387456	0.5627	0.59906	0.509391	0.465301	0.443478	0.33927
		P value														P value
		Low	0.001197													Low	0.56839
		Mid	0.00082													Mid	0.889722
		High	0.001811													High	0.682008
		Averaged	0.000755													Averaged	0.792959

## Sheet: Ext. Fig. 5
Panel	Note							Panel	Note	P value	0.8017
d	Average Event Duration	Before CNO (Inhibitory)	After CNO (Inhibitory)	Before CNO (Excitatory)	After CNO (Excitatory)			e	Peak Amplitude	Before CNO	After CNO
		1.92038	1.86463	1.75205	2.23561					0.125069	0.106517
		1.87916	2.03876	1.70871	2.32022					0.118752	0.124801
		2.23013	2.02155	1.98953	2.02075					0.124224	0.141281
		1.84429	1.92707	2.19134	1.93797					0.146156	0.154317
		1.81941	1.93282	1.60634	1.70036
		1.73045	1.9691	2.30291	1.69307
								Panel	Note	P value	0.9226
								f	Event Frequency	Before CNO	After CNO
										86.8566	90.0973
										70.1257	77.6544
										49.755	54.027
										74.27	63.6996
								Panel	Note	P value	0.8811
								g	Global Bilateral Correlation	Before CNO	After CNO
										0.64802	0.5929
										0.39454	0.43153
										0.44835	0.41682
										0.40783	0.41163
								Panel	Note	P value	0.752
								h	Seed based correlation
										Before CNO				After CNO					P value
									Low	0.67825	0.536151	0.518116	0.570767	0.598242	0.557929	0.545418	0.565328		0.816893
									Mid	0.561502	0.526733	0.49552	0.510168	0.580458	0.455145	0.518351	0.482026		0.652684
									High	0.45008	0.337973	0.428119	0.46711	0.42969	0.375678	0.46985	0.489255		0.613872
									Averaged	0.563277	0.466952	0.480585	0.516015	0.53613	0.462917	0.511207	0.512203		0.968344

[truncated: 1 more sheets: Ext. Fig. 6]
